# Supplementary material for: Effect of Polycan, a β-Glucan from Aureobasidium pullulans SM-2001, on Inflammatory Response and Intestinal Barrier Function in DSS-Induced Ulcerative Colitis
Source: Int J Mol Sci. 2023 Sep 30;24(19):14773. doi: 10.3390/ijms241914773 (PMC10572787; doi:10.3390/ijms241914773)
Supplement: Supplementary file 1 [file ijms-24-14773-s001.zip]

Archive with 1 entries (1 files):
- ijms-2627488-supplementary.pdf
